# Supplementary material for: Exploring the Clinical Applications of Lemongrass Essential Oil: A Scoping Review
Source: Pharmaceuticals (Basel). 2024 Jan 25;17(2):159. doi: 10.3390/ph17020159 (PMC10892616; doi:10.3390/ph17020159)
Supplement: Supplementary file 1 [file pharmaceuticals-17-00159-s001.zip]

Archive with 1 entries (1 files):
- Supplementary material_Kusuma_R3.pdf
